# Supplementary material for: The Extracellular Vesicles Proteome of Endometrial Cells Simulating the Receptive Menstrual Phase Differs from That of Endometrial Cells Simulating the Non-Receptive Menstrual Phase
Source: Biomolecules. 2023 Feb 2;13(2):279. doi: 10.3390/biom13020279 (PMC9953153; doi:10.3390/biom13020279)
Supplement: Supplementary file 1 [file biomolecules-13-00279-s001.zip]

Archive with 1 entries (1 files):
- biomolecules-2181284-supplementary.pdf
